# Supplementary material for: Carbonylolysis of waste polyesters into high-value organic acids
Source: Nat Commun. 2026 Mar 10;17:2279. doi: 10.1038/s41467-026-70412-4 (PMC12976297; doi:10.1038/s41467-026-70412-4)
Supplement: Supplementary file 3 — Source Data [file 41467_2026_70412_MOESM3_ESM.xlsx]

## Sheet: Sheet1
C	H	O	Rh	I
	Atom	x	y	z
IM1	C	4.619e-06	-1.6128e-05	-1.035e-06
	H	7.797e-06	-1.1066e-05	-6.396e-06
	H	-6.026e-06	-1.6554e-05	-2.136e-06
	C	-5.193e-06	1.5926e-05	1.386e-06
	H	-8.06e-06	1.1591e-05	1.0752e-05
	H	6.136e-06	1.5975e-05	2.169e-06
	I	-1.5677e-05	6.652e-06	-2.2688e-05
	I	1.6404e-05	-6.396e-06	2.2243e-05
IM2	C	-6.2876e-05	-0.000139051	0
	H	-2.3492e-05	3.1833e-05	0
	H	3.1617e-05	-6.5e-07	0
	C	6.2876e-05	0.000139051	0
	H	2.3492e-05	-3.1833e-05	0
	H	-3.1617e-05	6.5e-07	0
IM2'	C	-5.638e-06	0.000117159	-4.7612e-05
	H	1.1392e-05	3.4327e-05	-6.8958e-05
	H	-8.96e-07	4.2128e-05	-7.4612e-05
	C	1.2584e-05	-0.000214855	-0.00048743
	H	-2.48e-06	8.742e-05	3.0041e-05
	H	-2.677e-06	9.7264e-05	2.7379e-05
	I	-1.9623e-05	-8.0552e-05	-4.5133e-05
	Rh	-2.953e-05	1.3586e-05	0.000606773
	C	6.0146e-05	0.000141204	0.000139875
	O	-3.0845e-05	-0.000173973	-9.5084e-05
	I	-1.1135e-05	1.8463e-05	0.000221124
	H	3.365e-06	1.349e-06	-0.000165818
	I	1.5337e-05	-8.3521e-05	-4.0547e-05
IM3	C	2.53249	5.39669	-0.682419
	H	4.44429	6.18477	-0.815154
	H	1.61329	5.71403	-2.50186
	C	2.7068	2.61703	-0.0251596
	H	3.33152	2.35476	1.93862
	H	4.05168	1.66531	-1.26207
	I	-0.633	0.646907	-4.98854
	Rh	-0.460507	0.473569	0.101195
	C	-3.90458	-2.16076	0.56958
	O	-5.53932	-3.48679	0.771266
	I	2.51373	-3.8988	0.231228
	H	1.51229	6.47888	0.739992
	I	-3.93057	4.40717	0.764197
IM3'	C	0.420984	-0.849164	5.04692
	H	0.754623	-2.86035	4.80555
	H	-1.51751	-0.486285	5.62109
	C	1.29242	0.72587	2.87413
	H	1.12172	2.73723	3.25577
	H	3.20838	0.274729	2.28281
	Rh	-0.744408	0.0582218	-0.461696
	C	-0.744408	0.0582218	-0.461696
	C	-3.00384	2.4911	0.73078
	I	1.96424	4.1725	-2.62484
	I	2.3412	-4.01739	-2.35033
	O	-4.3619	3.91653	1.51662
	O	-3.51493	-4.2851	1.92464
	I	2.64399	0.131768	8.38494
	I	-4.77181	-0.238147	-4.92973
IM4	Rh	-0.179822	0.403244	0.911261
	C	0.348153	-3.12368	1.22278
	I	-5.34593	-0.11508	1.18114
	I	4.92641	1.30242	1.28026
	O	0.706839	-4.61939	-0.426382
	C	0.306535	-3.75118	4.0241
	H	0.254391	-2.00879	5.1416
	H	-1.47926	-4.74085	4.34888
	C	2.57275	-5.3813	4.72132
	H	4.33772	-4.37501	4.3682
	H	2.49772	-5.87918	6.71926
	H	2.57539	-7.11449	3.60601
	I	-0.290567	0.887597	-4.13596
IM4'	Rh	0.372283	-0.0426713	-1.66481
	C	-1.75379	-0.19515	1.34775
	C	3.18799	-0.0160612	0.186934
	C	-0.741539	-0.089381	4.00409
	O	-3.91215	-0.349008	0.733784
	I	0.403439	5.09989	-1.21425
	I	0.548888	-5.24656	-1.61694
	O	4.95706	0.0114965	1.38237
	C	-2.8489	-0.270571	5.91994
	H	0.306972	1.68554	4.16446
	H	0.624816	-1.62648	4.21078
	H	-3.7974	-2.08828	5.86504
	I	-1.34787	0.0680163	9.70389
	H	-4.21025	1.2516	5.72999
	I	0.299158	0.245613	-7.45425
TS1	C	0.0639546	1.78432	2.6843
	H	1.7684	2.88955	2.92138
	H	-1.69399	2.75872	3.06422
	C	0.188694	-0.836264	3.30223
	H	1.97495	-1.82495	3.17548
	H	-1.519	-1.96154	3.31342
	I	-0.0737654	0.746423	-1.40486
	I	0.408287	-1.0556	8.37485
	I	-0.331849	0.155125	-8.0448
	H	-2.21928	0.468643	8.6173
TS2	C	-0.00266616	-2.27922	4.7321
	H	-1.73365	-2.13358	5.82366
	H	1.72795	-2.1369	5.82471
	C	-0.00335202	-3.81423	2.54205
	H	-1.74151	-4.72984	1.96932
	H	1.73379	-4.73256	1.9706
	I	5.274	0.240086	1.9706
	Rh	-0.00040237	-0.0399905	1.10317
	C	0.00271747	3.60994	0.164384
	O	0.00460133	5.66682	-0.355375
	I	-0.00329774	-1.40693	-4.23093
	H	0.00074466	0.314671	4.12496
	I	-5.27395	0.249246	1.21851
TS2'	C	-0.233919	-4.05128	0.714584
	C	-4.15467	-3.16414	-2.26891
	O	-5.46272	-4.31495	-3.48452
	O	0.84198	-5.80838	1.27282
	I	3.03743	-2.52278	-4.71884
	I	-5.00677	3.08311	-1.83672
	Rh	-1.9575	-1.19313	-0.115844
	C	3.37645	0.38907	2.77054
	H	3.81657	-1.47159	2.0253
	H	3.53312	0.451393	4.81021
	C	1.06609	1.56175	1.73291
	H	0.507434	3.35463	2.53935
	H	1.02819	1.62083	-0.343899
	I	-2.33272	-0.24439	5.07908
	I	6.49171	2.74649	1.41035
TS3	Rh	-0.132324	0.17836	-0.103135
	C	0.0282272	-2.83497	1.32987
	I	-5.3463	-0.231921	-0.172267
	I	5.11411	0.240963	-0.196052
	O	0.203008	-4.97295	1.68198
	C	-0.336499	-0.604852	4.11658
	H	-0.65103	1.43236	4.08557
	H	-2.09817	-1.51197	4.66501
	C	1.85969	-1.32327	5.79787
	H	3.55002	-0.234078	5.3719
	H	1.31449	-0.916933	7.74957
	H	2.31579	-3.33119	5.68011
	I	-0.181716	2.05043	-5.04703
TS3'	Rh	1.77055	0.0562263	-0.137277
	C	5.20678	0.875347	-1.30234
	C	1.72804	-0.201507	3.24998
	I	1.1235	5.27185	0.271593
	I	1.1235	5.27185	0.271593
	O	7.2258	1.33342	-1.75013
	O	2.08488	-0.255665	5.37577
	C	-2.57879	-1.34793	0.107366
	H	-2.57879	-1.34793	0.107366
	H	-1.66336	-2.8694	2.95693
	C	-3.30641	0.854041	3.46637
	H	-3.61934	2.60608	2.45519
	H	-2.57599	1.21721	5.35062
	I	-7.12577	-0.577346	4.17352
	I	-0.115133	-1.928e-05	-5.77133
